# Supplementary material for: A Latent Model for Prioritization of SNPs for Functional Studies
Source: PLoS One. 2011 Jun 8;6(6):e20764. doi: 10.1371/journal.pone.0020764 (PMC3110798; doi:10.1371/journal.pone.0020764)
Supplement: Table S1 — Results for 500 markers from Chromosome 20 with markers sorted by Posterior probability of being in top 5 markers. (XLS) [file pone.0020764.s001.xls]

## Sheet: New_Table
		Invasive Analysis		Invasive Serous Analysis		Rank based on P		Posterior Distribution of Rank
Marker	MAF	P-value	Odds Ratio	P-value	Odds Ratio	Invasive	Serous	P(top 5)	Median	0.025	0.975
1	0.1391	1.623e-05	0.8216	2.447e-05	0.7894	2	7	0.4675	6	1	302
2	0.1395	1.583e-05	0.8214	2.602e-05	0.7899	1	9	0.4634	7	1	303
3	0.1162	2.595e-05	1.2232	0.0001226	1.2562	3	24	0.3268	15	1	338
4	0.1297	3.68e-05	0.8209	3.831e-05	0.7881	4	13	0.2667	12	1	325
5	0.134	4.179e-05	0.8267	6.212e-05	0.7958	7	20	0.1907	16	1	332
6	0.1799	4.128e-05	0.844	8.295e-05	0.8208	6	23	0.1901	17	2	324
7	0.1803	4.12e-05	0.8432	8.075e-05	0.8198	5	21	0.1898	17	2	323
8	0.1104	0.002035	1.171	1.233e-05	1.3182	197	1	0.1262	151	1	430
9	0.1143	0.002405	1.165	1.246e-05	1.311	214	2	0.1241	164	1	436
10	0.2523	4.214e-05	0.8592	0.03191	0.9069	8	286	0.1216	52	3	437
11	0.1143	0.002619	1.163	1.475e-05	1.3071	222	3	0.1126	172	2	441
12	0.1263	6.538e-05	1.2078	8.138e-05	1.2535	9	22	0.08852	21	2	347
13	0.07586	0.003142	1.1958	1.903e-05	1.3696	244	4	0.08554	190	2	451
14	0.07474	0.003143	0.8351	2.206e-05	0.7298	245	5	0.06706	191	3	453
15	0.07474	0.003133	0.835	2.229e-05	0.7299	243	6	0.06517	191	3	452
16	0.01515	0.0001385	0.6082	4.993e-05	0.5132	41	16	0.05556	38	3	396
17	0.1123	0.003297	0.8614	2.54e-05	0.7684	250	8	0.05219	194	3	452
18	0.01515	0.0001468	1.6417	5.608e-05	1.9386	43	19	0.05076	40	3	400
19	0.174	9.772e-05	0.848	0.0001514	0.8237	20	26	0.05071	29	3	350
20	0.1123	0.003319	1.1598	2.645e-05	1.2992	251	10	0.04873	195	3	453
21	0.1123	0.003367	1.1599	2.69e-05	1.2994	252	11	0.04767	197	3	454
22	0.1123	0.003859	0.8632	3.155e-05	0.77	266	12	0.03727	209	4	460
23	0.04907	8.226e-05	1.319	0.001531	1.3112	11	58	0.03685	45	4	408
24	0.0492	8.211e-05	0.7545	0.001527	0.7595	10	57	0.03661	45	4	407
25	0.0492	8.247e-05	1.3246	0.001539	1.3158	12	60	0.0365	46	4	407
26	0.0492	8.268e-05	0.7548	0.001531	0.7597	13	59	0.0364	45	4	408
27	0.07399	0.004099	0.8388	4.015e-05	0.7367	279	14	0.02825	218	5	465
28	0.07399	0.004273	1.1913	4.417e-05	1.3554	286	15	0.02492	223	6	467
29	0.2589	8.642e-05	0.8668	0.04251	0.9132	14	311	0.02431	73	6	450
30	0.258	8.922e-05	0.8687	0.03872	0.9125	15	301	0.02347	74	6	448
31	0.2583	9.063e-05	1.151	0.03774	1.0963	16	297	0.02297	75	6	448
32	0.2583	9.222e-05	0.869	0.03849	0.9125	18	300	0.02271	75	6	448
33	0.2583	9.162e-05	0.8689	0.0383	0.9124	17	298	0.02244	75	6	448
34	0.2579	9.626e-05	1.1504	0.04094	1.0948	19	307	0.02121	76	6	451
35	0.09664	0.004847	0.8602	5.388e-05	0.7667	309	17	0.02029	235	6	472
36	0.08162	0.004935	0.8462	5.602e-05	0.7476	316	18	0.01932	236	7	473
37	0.2569	0.000106	1.1509	0.03758	1.0972	24	296	0.01849	79	7	449
38	0.2584	0.0001062	0.8701	0.04348	0.9145	25	318	0.018	81	7	453
39	0.2584	0.0001054	1.1494	0.0437	1.0934	23	320	0.01793	81	7	453
40	0.2584	0.0001054	1.1494	0.0437	1.0934	22	319	0.01786	80	7	453
41	0.2584	0.0001053	1.1494	0.04384	1.0933	21	321	0.01785	80	7	453
42	0.2584	0.0001069	0.8701	0.04328	0.9145	26	317	0.01779	81	7	453
43	0.2581	0.0001085	0.8702	0.0446	0.9149	28	329	0.01762	81	7	454
44	0.2581	0.0001084	0.8702	0.04459	0.9149	27	327	0.01761	82	7	453
45	0.2581	0.0001085	1.1492	0.04424	1.0932	30	322	0.01741	81	7	454
46	0.2581	0.0001085	0.8702	0.04459	0.9149	29	328	0.0172	82	7	454
47	0.2581	0.0001086	1.1492	0.04428	1.0931	31	323	0.01704	82	7	454
48	0.2581	0.0001093	1.1492	0.04434	1.0931	33	324	0.01703	82	7	454
49	0.2581	0.0001092	0.8702	0.04468	0.9149	32	331	0.0169	82	7	453
50	0.2581	0.0001095	0.8702	0.04472	0.915	34	332	0.0169	82	7	454
51	0.2583	0.0001103	1.1497	0.04453	1.0934	35	326	0.01656	83	7	454
52	0.2583	0.000114	1.1494	0.04518	1.0931	36	337	0.01628	84	7	454
53	0.2583	0.0001159	0.8701	0.04475	0.9147	37	333	0.0159	83	7	454
54	0.1755	0.0001374	0.8533	0.0124	0.8798	40	218	0.01453	78	8	427
55	0.4937	0.0007238	1.1185	0.004786	1.1202	86	158	0.01452	120	11	426
56	0.2584	0.0001276	0.8709	0.04723	0.9156	38	355	0.01395	88	8	456
57	0.2585	0.0001358	1.1477	0.0488	1.0916	39	361	0.01253	91	9	458
58	0.3002	0.002591	1.1186	0.0001402	1.1877	220	25	0.01233	183	9	444
59	0.2584	0.0001405	0.8715	0.05003	0.9165	42	367	0.01204	92	9	458
60	0.2585	0.0001501	1.1467	0.05147	1.0904	44	374	0.0112	95	10	459
61	0.4697	0.001357	1.1062	0.000638	1.1403	152	35	0.01033	140	12	423
62	0.2585	0.000161	1.1459	0.05354	1.0896	45	382	0.01004	98	10	462
63	0.1465	0.0004563	1.1704	0.0008165	1.1969	67	37	0.009923	77	11	410
64	0.2633	0.0001688	0.8733	0.05408	0.9182	48	385	0.00989	100	11	461
65	0.4792	0.002055	0.9074	0.001371	0.884	198	54	0.00986	179	15	444
66	0.2585	0.0001649	1.1456	0.05424	1.0893	46	388	0.009807	99	10	462
67	0.1735	0.0001955	0.8561	0.01564	0.8833	51	231	0.009757	93	11	437
68	0.2585	0.0001669	0.873	0.05393	0.9179	47	384	0.0097	99	11	462
69	0.1987	0.00242	1.1278	0.0004091	1.1879	216	33	0.009523	193	16	450
70	0.2586	0.0001846	1.1444	0.05774	1.0879	49	403	0.008983	103	11	464
71	0.3066	0.0002045	1.1353	0.03065	1.0936	52	283	0.008953	99	12	449
72	0.2287	0.001074	1.1341	0.0003864	1.1822	133	31	0.008937	124	12	422
73	0.002379	0.0002238	0.2378	0.003982	0.244	53	119	0.008917	85	12	456
74	0.4342	0.0003513	0.8922	0.006773	0.8995	59	185	0.008817	96	13	421
75	0.1253	0.0005949	0.8381	0.0008369	0.8142	81	40	0.0087	89	13	419
76	0.434	0.0003424	0.8919	0.006778	0.8994	57	186	0.00863	96	12	422
77	0.01903	0.0009426	1.5249	0.0003883	1.7196	126	32	0.00829	117	13	448
78	0.03818	0.0007649	1.3459	0.0005019	1.4428	90	34	0.008127	102	13	439
79	0.2586	0.0001924	1.1439	0.05894	1.0875	50	405	0.007927	106	12	464
80	0.3179	0.0002275	1.1342	0.05553	1.0825	54	396	0.007323	111	13	464
81	0.3179	0.0002407	0.8818	0.05422	0.9233	55	387	0.007023	112	14	463
82	0.2395	0.0003508	0.8712	0.009176	0.8841	58	202	0.006503	107	15	433
83	0.4792	0.00242	1.1002	0.001493	1.1299	215	56	0.006487	190	15	449
84	0.4258	0.0004399	1.1227	0.01203	1.1065	66	216	0.00628	115	16	437
85	0.3851	0.0003976	1.1213	0.01365	1.1017	60	220	0.006213	114	16	439
86	0.2923	0.001291	1.119	0.001099	1.1495	148	49	0.005703	144	17	436
87	0.2327	0.00159	0.8878	0.0008323	0.8569	173	38	0.005657	160	17	440
88	0.1485	0.001832	0.8654	0.0006692	0.8243	191	36	0.005603	171	17	446
89	0.2327	0.001557	1.1264	0.0008327	1.1668	170	39	0.005537	158	18	439
90	0.3061	0.0003078	1.1313	0.04194	1.0878	56	308	0.005403	121	17	459
91	0.07161	0.006067	0.845	0.0003158	0.7649	388	28	0.00522	274	17	484
92	0.05921	0.0004803	0.7869	0.005852	0.7943	74	169	0.005173	117	18	445
93	0.07161	0.006037	1.1835	0.0003172	1.3072	382	29	0.00517	273	17	484
94	0.2923	0.001512	0.8957	0.001232	0.8719	166	53	0.005127	157	19	441
95	0.2328	0.001694	1.1251	0.0009177	1.165	182	46	0.005103	165	18	442
96	0.01565	0.0009193	1.464	0.001218	1.5796	121	52	0.005063	123	18	455
97	0.07161	0.006067	0.845	0.0003158	0.7649	387	27	0.005057	275	17	484
98	0.4756	0.00832	0.9205	0.02441	0.9173	482	266	0.005017	355	42	496
99	0.1556	0.000779	1.1577	0.003018	1.1715	94	94	0.004807	120	19	437
100	0.4707	0.002777	1.0991	0.01812	1.0952	229	245	0.004687	242	30	472
101	0.3061	0.000407	0.8862	0.04564	0.9207	64	340	0.00454	136	20	463
102	0.3061	0.0004067	0.8862	0.04564	0.9207	63	339	0.00452	136	20	464
103	0.3061	0.0004067	0.8862	0.04566	0.9207	62	342	0.004463	135	20	464
104	0.07173	0.00671	0.8468	0.0003802	0.7679	428	30	0.004417	286	19	488
105	0.4265	0.0006657	1.1167	0.01922	1.0974	84	251	0.004373	144	21	451
106	0.3061	0.0004067	0.8862	0.04566	0.9207	61	341	0.004343	135	20	464
107	0.4404	0.003094	0.9107	0.001647	0.8858	240	64	0.004283	217	21	461
108	0.0338	0.0004778	1.3772	0.008948	1.3482	73	200	0.004263	127	20	456
109	0.34	0.0005825	1.1229	0.1598	1.0598	78	482	0.004263	130	21	449
110	0.4403	0.003108	1.098	0.001635	1.129	241	62	0.004223	217	22	461
111	0.1239	0.002311	1.1553	0.0008736	1.2154	212	42	0.004173	194	20	455
112	0.1281	0.0006447	0.8482	0.007021	0.8517	83	191	0.004167	134	21	443
113	0.4409	0.003374	1.0978	0.001702	1.1293	253	65	0.00412	225	22	464
114	0.4403	0.003231	0.9111	0.001739	0.8863	249	66	0.00409	222	22	463
115	0.3062	0.0004338	0.8868	0.04731	0.9213	65	356	0.004067	139	21	465
116	0.05846	0.0006702	0.7918	0.00637	0.796	85	175	0.004063	135	22	451
117	0.3066	0.000463	0.8873	0.04763	0.9213	68	357	0.003883	143	22	466
118	0.4107	0.00216	1.1206	0.002242	1.1468	206	74	0.003803	191	23	452
119	0.09827	0.0007919	0.8321	0.007466	0.8385	98	195	0.0038	146	24	450
120	0.4393	0.00385	0.9124	0.001969	0.8873	265	68	0.00378	239	24	469
121	0.471	0.007354	1.0889	0.03617	1.0845	449	294	0.00378	357	44	494
122	0.2253	0.002332	1.1238	0.001446	1.1622	213	55	0.003773	197	23	456
123	0.471	0.006963	1.0896	0.03612	1.0845	436	293	0.003683	352	43	493
124	0.3075	0.000508	0.8863	0.06389	0.9252	77	413	0.003567	152	24	472
125	0.3415	0.006522	1.0957	0.0008819	1.1462	420	43	0.003567	281	23	487
126	0.312	0.0004741	0.8878	0.07136	0.9283	71	424	0.003557	149	23	473
127	0.3155	0.0004886	1.127	0.05247	1.0848	75	377	0.00352	147	23	468
128	0.312	0.0004676	1.1266	0.07167	1.0772	70	426	0.003513	149	23	474
129	0.1256	0.001696	1.1638	0.002073	1.1948	183	70	0.003487	174	24	453
130	0.3415	0.00713	1.0944	0.000907	1.1454	440	45	0.003467	289	24	490
131	0.1256	0.001674	1.164	0.002066	1.1948	180	69	0.003423	173	24	452
132	0.4382	0.003545	1.0967	0.0026	1.1234	256	77	0.003423	234	25	467
133	0.312	0.0004674	1.1266	0.07165	1.0772	69	425	0.00342	149	23	473
134	0.3415	0.006504	1.0957	0.0008725	1.1462	418	41	0.003413	281	23	487
135	0.4382	0.003807	0.9125	0.002802	0.891	264	84	0.00338	242	25	470
136	0.2253	0.002679	1.122	0.001646	1.1602	226	63	0.003357	210	25	460
137	0.08826	0.001148	0.8304	0.004469	0.8233	142	139	0.00332	154	25	452
138	0.4382	0.003947	1.0955	0.002837	1.1221	270	85	0.003317	245	26	471
139	0.4379	0.004088	0.9131	0.002914	0.8914	276	88	0.003257	249	26	472
140	0.4379	0.004193	0.9134	0.002966	0.8916	281	92	0.003237	252	26	473
141	0.1738	0.00164	1.1396	0.002744	1.1643	178	79	0.00323	174	25	452
142	0.3908	0.003981	1.0976	0.001909	1.1306	272	67	0.003207	244	27	471
143	0.1969	0.001757	0.8837	0.05989	0.912	184	407	0.003197	180	26	454
144	0.3389	0.0004754	1.1246	0.1535	1.0606	72	474	0.003183	160	25	489
145	0.0681	0.003622	0.829	0.004481	0.7953	258	140	0.003173	234	24	468
146	0.4379	0.004151	1.095	0.002939	1.1217	280	90	0.003173	251	26	473
147	0.06209	0.0009041	0.8017	0.006539	0.8033	111	178	0.003157	152	26	454
148	0.4379	0.004091	0.9131	0.002915	0.8914	277	89	0.003147	249	26	472
149	0.02604	0.0007864	1.4881	0.006943	1.4503	96	187	0.00314	147	25	461
150	0.06209	0.0009088	1.247	0.00659	1.2444	117	183	0.00314	152	26	455
151	0.4107	0.00315	1.1113	0.003018	1.1372	246	95	0.003137	226	27	465
152	0.3416	0.006525	0.9127	0.001079	0.8746	421	48	0.003133	284	25	487
153	0.1287	0.0008911	1.1728	0.00906	1.1662	108	201	0.00313	157	26	453
154	0.06209	0.0009088	1.247	0.00659	1.2444	116	182	0.003127	152	26	454
155	0.06209	0.0009048	1.2473	0.006546	1.2447	112	180	0.003123	152	25	454
156	0.02817	0.001147	0.7075	0.004133	0.6903	141	122	0.00311	154	26	462
157	0.06209	0.0009096	1.247	0.006593	1.2444	119	184	0.003103	152	26	454
158	0.07374	0.001308	1.2105	0.00427	1.2305	149	134	0.003073	162	27	455
159	0.06209	0.0009056	0.8019	0.006545	0.8035	113	179	0.00307	152	26	455
160	0.34	0.0005065	0.89	0.1499	0.9425	76	473	0.003067	163	26	489
161	0.06209	0.0009069	1.2471	0.006582	1.2444	114	181	0.00306	152	26	454
162	0.06209	0.0009035	0.8016	0.006527	0.8032	109	177	0.00303	151	26	455
163	0.4382	0.004467	1.0948	0.002973	1.1222	289	93	0.003027	259	27	475
164	0.3419	0.00672	1.0952	0.001137	1.1426	429	50	0.003	287	26	488
165	0.02804	0.004218	1.3237	0.0008829	1.4933	284	44	0.002993	253	24	477
166	0.2773	0.0006143	1.1262	0.04588	1.0876	82	343	0.00298	160	26	468
167	0.0691	0.002184	0.8222	0.002515	0.7857	208	75	0.002903	199	28	463
168	0.267	0.0009663	0.8847	0.01526	0.8961	127	227	0.002897	169	28	457
169	0.06134	0.001635	1.2315	0.003549	1.2725	175	108	0.002873	177	28	459
170	0.3116	0.0007685	1.1216	0.05526	1.0823	91	394	0.00284	175	29	472
171	0.3777	0.004502	1.1145	0.002074	1.1517	293	71	0.002837	257	28	475
172	0.174	0.002017	1.1369	0.003206	1.1616	196	99	0.002817	193	28	458
173	0.174	0.001965	1.1372	0.003153	1.1619	195	98	0.002777	190	28	457
174	0.2396	0.001813	1.1197	0.00365	1.1379	187	111	0.002763	184	27	455
175	0.1472	0.002061	1.1502	0.002866	1.1819	199	86	0.00276	194	28	459
176	0.0691	0.00215	0.8216	0.002599	0.7859	205	76	0.002707	198	28	462
177	0.1848	0.0008623	0.871	0.02096	0.8896	105	256	0.002693	170	28	460
178	0.08838	0.001466	0.8347	0.005045	0.8264	160	161	0.002693	174	29	457
179	0.335	0.001343	1.1133	0.03602	1.089	151	292	0.002643	209	33	475
180	0.1848	0.0009303	1.1473	0.02011	1.1252	123	255	0.00264	174	29	461
181	0.1218	0.002245	1.1636	0.002761	1.1937	209	81	0.002627	201	28	461
182	0.08838	0.001472	1.1983	0.004878	1.2114	161	159	0.00262	173	29	457
183	0.3116	0.0007555	0.8914	0.0543	0.9236	89	389	0.002617	173	29	471
184	0.2016	0.0007732	1.14	0.04326	1.1025	92	316	0.002577	176	30	469
185	0.3389	0.0005908	0.891	0.1785	0.946	80	492	0.00257	175	29	492
186	0.05859	0.0005825	1.266	0.006963	1.2529	79	189	0.00255	172	28	491
187	0.3831	0.004944	0.9133	0.002789	0.8887	317	82	0.00255	269	31	479
188	0.0691	0.002928	0.8304	0.002149	0.7875	234	72	0.00249	224	29	468
189	0.2019	0.0007779	0.8773	0.04215	0.9067	93	309	0.002477	176	30	469
190	0.08838	0.001483	0.8349	0.005074	0.8265	163	163	0.00246	175	29	458
191	0.3822	0.005128	0.9136	0.002891	0.889	328	87	0.00246	274	31	480
192	0.1327	0.001112	0.8564	0.0161	0.8687	138	237	0.00245	182	32	461
193	0.2017	0.0008099	1.1394	0.04477	1.1017	102	334	0.002443	179	30	470
194	0.1327	0.001025	0.8556	0.01537	0.868	132	228	0.002433	176	30	460
195	0.1327	0.001121	0.8565	0.01605	0.8687	139	236	0.002427	184	32	462
196	0.02804	0.005182	1.3157	0.001064	1.4852	330	47	0.002417	276	27	483
197	0.2019	0.0007963	0.8776	0.0429	0.907	99	312	0.002413	178	30	469
198	0.2108	0.0008743	1.1369	0.03917	1.1037	106	302	0.00239	181	31	469
199	0.1327	0.001092	0.8561	0.01622	0.8687	135	238	0.002373	181	31	462
200	0.06097	0.001899	1.2291	0.004616	1.2647	193	154	0.00237	193	32	464
201	0.2654	0.002258	1.1179	0.005452	1.1322	210	167	0.00236	207	32	463
202	0.2019	0.0008449	1.1388	0.04692	1.1005	103	353	0.00235	183	32	471
203	0.1338	0.00149	0.8515	0.01015	0.854	164	208	0.002347	192	33	461
204	0.2016	0.0007489	1.1404	0.04223	1.103	88	310	0.00234	174	30	469
205	0.2019	0.0008069	1.1394	0.04313	1.1024	101	314	0.00234	178	31	469
206	0.3875	0.005488	1.0948	0.003115	1.1249	347	97	0.00234	281	32	482
207	0.335	0.00116	0.8966	0.03505	0.9176	143	290	0.002337	194	33	469
208	0.1171	0.002125	1.1616	0.004648	1.1867	203	156	0.002327	202	32	464
209	0.1327	0.001168	0.8567	0.01559	0.8678	144	229	0.002297	185	32	462
210	0.3833	0.005199	0.9135	0.003076	0.8894	331	96	0.002287	276	32	480
211	0.06347	0.0009775	0.8005	0.02124	0.8273	129	258	0.002263	182	32	466
212	0.3833	0.006252	1.0925	0.003478	1.1225	407	107	0.002233	296	34	487
213	0.1327	0.001088	0.856	0.01624	0.8687	134	239	0.00223	181	31	462
214	0.3835	0.005895	1.0932	0.003292	1.1233	377	102	0.00222	289	33	485
215	0.4354	0.002912	0.9096	0.01791	0.9117	233	243	0.00221	246	35	473
216	0.3359	0.004194	0.906	0.004485	0.8872	282	141	0.002193	260	35	476
217	0.2018	0.0009039	0.8787	0.04949	0.9097	110	363	0.00219	188	33	473
218	0.3835	0.005887	1.0932	0.003289	1.1233	376	101	0.002187	289	33	485
219	0.3833	0.006273	0.9154	0.003456	0.8908	409	105	0.002177	296	34	487
220	0.2019	0.0009304	0.8786	0.05049	0.9097	124	368	0.002173	190	33	472
221	0.2728	0.0007851	0.8884	0.1283	0.9362	95	458	0.002173	191	33	487
222	0.2728	0.0008	1.1254	0.1293	1.0679	100	460	0.002167	192	33	487
223	0.1693	0.005497	1.1232	0.01009	1.1404	349	207	0.00216	374	56	497
224	0.2018	0.0009093	0.8788	0.04967	0.9097	118	366	0.002153	188	33	472
225	0.3833	0.00631	0.9154	0.003469	0.8908	411	106	0.002153	297	34	487
226	0.3742	0.004992	1.0961	0.003868	1.123	319	113	0.00214	275	34	480
227	0.3797	0.003118	0.9079	0.009738	0.9015	242	204	0.002107	240	37	472
228	0.4355	0.003438	0.911	0.01963	0.9128	255	252	0.002103	261	38	477
229	0.2088	0.003935	0.8915	0.003264	0.8657	269	100	0.0021	253	33	474
230	0.2018	0.0009082	0.8788	0.04967	0.9097	115	365	0.002093	189	33	472
231	0.3309	0.001392	1.1126	0.03041	1.0916	155	281	0.002093	204	35	469
232	0.2728	0.0007274	0.8877	0.1281	0.9362	87	457	0.002093	186	32	487
233	0.4255	0.001645	0.9041	0.08199	0.9344	179	433	0.00209	231	37	482
234	0.03192	0.002142	1.343	0.005065	1.3777	204	162	0.002083	205	35	470
235	0.1645	0.002486	0.88	0.007114	0.8702	218	192	0.002083	220	36	468
236	0.2089	0.004214	1.1206	0.003442	1.1541	283	104	0.00208	261	35	477
237	0.008888	0.0008463	1.913	0.01985	1.7487	104	253	0.002073	178	32	476
238	0.15	0.005422	1.132	0.002214	1.1827	343	73	0.002073	283	33	483
239	0.3833	0.006031	1.093	0.003364	1.1231	381	103	0.002067	292	34	485
240	0.4254	0.001343	0.9019	0.05602	0.9278	150	398	0.00206	205	35	470
241	0.114	0.002305	0.8579	0.006138	0.8432	211	172	0.00205	212	35	467
242	0.4024	0.004051	0.9111	0.009737	0.9034	275	203	0.002043	266	39	477
243	0.2728	0.0007865	0.8884	0.1283	0.9362	97	459	0.002023	191	33	487
244	0.2018	0.0009165	1.1378	0.0495	1.0993	120	364	0.002013	189	33	473
245	0.08788	0.002087	0.8382	0.006962	0.831	201	188	0.002	206	35	467
246	0.2058	0.004411	1.1197	0.003622	1.1528	288	110	0.001977	266	35	478
247	0.2019	0.0009796	0.8789	0.05256	0.9104	130	378	0.001973	194	35	474
248	0.2019	0.0009757	0.8789	0.0524	0.9104	128	376	0.001967	194	35	474
249	0.1328	0.001393	0.8583	0.01866	0.8709	156	248	0.001927	201	36	467
250	0.2728	0.0008862	0.8895	0.1383	0.9378	107	468	0.001887	200	36	489
251	0.2301	0.005364	0.8994	0.004145	0.8742	340	123	0.001887	287	38	483
252	0.2604	0.001175	1.1239	0.1547	1.0652	145	477	0.001877	209	38	477
253	0.06234	0.001097	0.8046	0.02678	0.8355	136	271	0.00185	195	35	469
254	0.23	0.005527	0.9002	0.003901	0.8739	353	117	0.001827	289	38	484
255	0.4031	0.007458	0.9181	0.006158	0.8985	451	174	0.001827	321	40	493
256	0.2297	0.006156	1.1095	0.004204	1.1432	396	127	0.00181	301	39	487
257	0.3332	0.004532	1.1003	0.005286	1.1219	296	164	0.001807	270	37	479
258	0.2725	0.0009349	1.1237	0.1427	1.0656	125	470	0.001797	205	37	489
259	0.3332	0.004563	0.9088	0.005358	0.8914	299	166	0.00178	272	38	479
260	0.2297	0.006045	1.1097	0.00407	1.1437	385	121	0.00178	301	39	487
261	0.07461	0.00847	0.837	0.001634	0.7702	491	61	0.00178	326	33	496
262	0.281	0.003207	1.1103	0.01274	1.114	247	219	0.00177	249	42	475
263	0.2277	0.003622	0.8923	0.001157	0.8554	259	51	0.00176	252	38	476
264	0.2728	0.0009217	1.1238	0.142	1.0657	122	469	0.001753	203	37	489
265	0.23	0.005523	0.9002	0.003895	0.8739	352	115	0.00175	290	38	484
266	0.2302	0.005871	1.1108	0.004606	1.1424	375	153	0.00175	298	40	486
267	0.23	0.006018	1.1097	0.004035	1.1438	380	120	0.001723	299	39	487
268	0.1965	0.001265	0.8809	0.04712	0.9077	147	354	0.00172	210	38	475
269	0.23	0.005523	0.9002	0.003895	0.8739	351	114	0.001713	290	38	484
270	0.4186	0.002971	0.9079	0.03943	0.9213	236	303	0.001707	269	42	480
271	0.2302	0.005859	1.1108	0.004576	1.1424	371	148	0.001703	298	40	486
272	0.23	0.005527	0.9002	0.003898	0.8739	354	116	0.001697	289	37	484
273	0.2302	0.005847	1.1108	0.004581	1.1424	370	149	0.001697	298	40	486
274	0.3767	0.007274	0.9144	0.005291	0.8929	447	165	0.001697	316	40	492
275	0.0681	0.003616	0.829	0.004455	0.7952	257	138	0.00169	252	38	476
276	0.2297	0.00611	1.1096	0.0042	1.1432	393	124	0.00169	301	40	487
277	0.2297	0.006085	0.9012	0.004206	0.8748	390	130	0.001683	301	39	487
278	0.2057	0.005824	0.8964	0.004492	0.8704	366	142	0.001677	298	40	486
279	0.2302	0.00578	0.9001	0.004537	0.8752	363	146	0.001673	297	39	485
280	0.2302	0.005868	1.1108	0.004606	1.1424	374	152	0.00167	299	40	486
281	0.2297	0.006163	1.1094	0.004204	1.1432	398	129	0.00167	302	39	487
282	0.23	0.005613	1.1106	0.003941	1.1441	357	118	0.001667	292	38	484
283	0.3707	0.007136	0.9157	0.007272	0.8984	441	193	0.001663	321	43	492
284	0.3319	0.005291	0.9112	0.005605	0.893	337	168	0.00166	288	40	483
285	0.2725	0.0009841	0.8904	0.1427	0.9384	131	471	0.001657	207	39	489
286	0.2297	0.006163	1.1094	0.004203	1.1432	399	126	0.001657	302	39	487
287	0.07787	0.006731	1.1769	0.002796	1.2477	430	83	0.001653	312	37	490
288	0.2088	0.00517	0.8952	0.004258	0.8699	329	133	0.001637	285	38	482
289	0.23	0.006056	0.9	0.004664	0.8749	386	157	0.001637	302	40	487
290	0.1968	0.001521	1.1327	0.05489	1.0981	167	392	0.001633	227	43	478
291	0.2959	0.002079	0.8909	0.02627	0.9038	200	270	0.001627	232	40	473
292	0.3055	0.002461	1.1104	0.0212	1.1027	217	257	0.001627	240	42	473
293	0.277	0.004544	1.1056	0.01038	1.1165	298	209	0.001627	282	45	481
294	0.2302	0.006189	0.9015	0.004327	0.8752	401	135	0.001627	303	40	488
295	0.2297	0.006092	0.9012	0.004206	0.8748	391	131	0.00162	301	39	487
296	0.2297	0.006045	0.9011	0.004202	0.8748	384	125	0.001617	299	39	487
297	0.2302	0.005867	1.1108	0.004588	1.1424	373	151	0.001617	298	40	486
298	0.2021	0.001373	1.1334	0.0672	1.0926	153	418	0.001613	223	42	479
299	0.2302	0.005752	0.9	0.004512	0.8751	360	143	0.001613	296	39	485
300	0.2302	0.00586	1.1108	0.004587	1.1424	372	150	0.001613	299	40	486
301	0.1967	0.00139	0.8817	0.05069	0.909	154	369	0.001603	219	41	476
302	0.2297	0.006092	0.9012	0.004206	0.8748	392	132	0.001603	301	39	487
303	0.2297	0.006163	1.1094	0.004204	1.1432	397	128	0.0016	302	39	487
304	0.2302	0.006339	1.109	0.004384	1.1423	416	136	0.00159	305	40	488
305	0.2606	0.001145	1.1239	0.1539	1.0652	140	476	0.001583	220	42	491
306	0.2302	0.005778	0.9001	0.004537	0.8752	362	145	0.001583	297	39	486
307	0.2302	0.006328	1.109	0.004385	1.1423	415	137	0.001577	305	40	488
308	0.3202	0.007826	0.9106	0.04811	0.9179	464	359	0.001577	328	44	494
309	0.1845	0.001945	1.138	0.02495	1.1213	194	268	0.00157	230	42	472
310	0.06097	0.003051	0.8207	0.007633	0.8004	239	196	0.001547	241	41	475
311	0.2302	0.005764	0.9001	0.004516	0.8752	361	144	0.001543	296	39	485
312	0.1967	0.001412	1.1341	0.0514	1.0999	157	373	0.001537	220	41	477
313	0.2302	0.005827	1.1109	0.00457	1.1425	368	147	0.001527	298	40	486
314	0.3707	0.007264	0.9159	0.007344	0.8985	445	194	0.001527	322	43	492
315	0.1968	0.001522	1.1327	0.05491	1.0981	169	393	0.001523	227	43	479
316	0.1968	0.001522	1.1327	0.05536	1.0979	168	395	0.00152	227	43	478
317	0.07211	0.008079	0.8439	0.002751	0.7903	470	80	0.001517	329	39	495
318	0.2086	0.004032	1.1193	0.02378	1.1146	273	263	0.00151	264	39	479
319	0.07211	0.008162	1.1841	0.002737	1.2647	473	78	0.00151	329	38	496
320	0.1967	0.00148	0.8821	0.05313	0.9097	162	379	0.001497	224	42	477
321	0.2227	0.005721	1.1128	0.006047	1.1396	359	171	0.001493	300	43	485
322	0.197	0.001509	1.1327	0.0532	1.0987	165	380	0.00149	226	42	477
323	0.2102	0.005571	1.1129	0.0509	1.0973	355	371	0.001483	337	49	489
324	0.06234	0.001624	1.2334	0.03048	1.1916	174	282	0.00147	225	43	475
325	0.3749	0.005825	0.9135	0.01638	0.9084	367	240	0.00146	316	49	488
326	0.3444	0.005029	0.9096	0.01113	0.9007	321	212	0.001443	293	45	483
327	0.2762	0.002548	0.897	0.03477	0.9112	219	289	0.00144	256	47	478
328	0.3897	0.008559	0.9131	0.01078	0.8984	494	211	0.00144	344	48	497
329	0.2548	0.003043	1.1151	0.03099	1.101	238	284	0.001433	268	50	480
330	0.008888	0.002982	1.7294	0.00593	1.8673	237	170	0.00142	238	41	482
331	0.1969	0.001435	0.8823	0.05161	0.9095	159	375	0.001413	221	41	477
332	0.3801	0.006319	0.9144	0.01561	0.9076	412	230	0.00141	324	49	489
333	0.4164	0.004666	1.0953	0.05437	1.0782	302	390	0.00141	324	50	487
334	0.2159	0.005019	0.8981	0.01003	0.8867	320	206	0.001397	294	47	484
335	0.04044	0.0011	1.3065	0.0739	1.1935	137	428	0.00139	217	42	482
336	0.1969	0.001805	1.1312	0.06028	1.0964	186	409	0.00139	242	46	481
337	0.1209	0.005127	0.87	0.006139	0.8499	327	173	0.00139	293	43	484
338	0.03618	0.006147	1.2652	0.01225	1.2969	395	217	0.00139	321	48	489
339	0.1738	0.001757	1.1388	0.002962	1.1631	185	91	0.001373	239	46	480
340	0.3463	0.004798	1.0995	0.01685	1.1034	307	241	0.001373	295	48	484
341	0.2021	0.001175	1.1355	0.06014	1.0953	146	408	0.00137	223	42	491
342	0.1969	0.001637	0.8831	0.05682	0.911	176	402	0.001367	233	44	479
343	0.07148	0.001638	1.2088	0.02824	1.1777	177	275	0.001357	224	43	474
344	0.00989	0.002693	1.5659	0.008694	1.6225	227	199	0.001353	233	44	481
345	0.2316	0.005487	1.1129	0.00815	1.1333	346	197	0.00135	300	45	485
346	0.3801	0.006208	1.0938	0.01602	1.1013	405	235	0.00135	322	50	489
347	0.2109	0.003772	0.8935	0.017	0.8925	263	242	0.001343	270	49	480
348	0.2158	0.005245	1.1135	0.01038	1.1278	334	210	0.00134	300	48	485
349	0.07787	0.007524	0.8505	0.003616	0.8054	452	109	0.001337	326	41	493
350	0.3801	0.006178	0.9143	0.0157	0.9078	400	232	0.001337	322	49	489
351	0.004382	0.003695	2.1877	0.004631	2.4782	260	155	0.00132	259	41	486
352	0.2764	0.002615	1.111	0.02808	1.0987	221	274	0.001307	253	46	477
353	0.08763	0.001584	0.838	0.06947	0.8851	171	421	0.001303	239	47	482
354	0.0646	0.001818	0.8152	0.03973	0.8484	188	304	0.001297	239	46	478
355	0.2548	0.002941	1.1157	0.02994	1.1018	235	278	0.001297	264	49	479
356	0.4276	0.008289	1.0883	0.05678	1.0775	481	401	0.001297	387	56	497
357	0.2709	0.001433	0.8935	0.1682	0.9419	158	488	0.001293	239	47	492
358	0.1805	0.008207	0.8949	0.007007	0.8699	476	190	0.001287	339	49	496
359	0.4422	0.004928	1.0973	0.3157	1.0413	314	497	0.00127	365	60	499
360	0.3386	0.005836	1.1037	0.01884	1.1072	369	250	0.001263	321	52	488
361	0.01139	0.006198	0.644	0.003806	0.569	402	112	0.00126	315	43	490
362	0.1969	0.00168	1.1322	0.05833	1.0972	181	404	0.001257	236	45	479
363	0.0646	0.00182	1.2268	0.03988	1.1786	189	306	0.001247	239	47	478
364	0.4164	0.005522	0.9148	0.06076	0.9293	350	410	0.00124	350	54	490
365	0.2529	0.004505	0.9016	0.02244	0.9033	294	259	0.001237	295	53	484
366	0.4164	0.005277	1.0938	0.05901	1.0767	336	406	0.001227	343	53	489
367	0.08763	0.001586	1.1932	0.07024	1.1294	172	423	0.00122	238	47	482
368	0.4271	0.006044	1.0912	0.04497	1.0811	383	335	0.00122	348	51	490
369	0.0646	0.001826	0.8152	0.03973	0.8484	190	305	0.001213	239	47	478
370	0.2106	0.004276	1.1174	0.01801	1.1193	287	244	0.001213	286	52	483
371	0.4619	0.005497	1.0936	0.2425	1.0472	348	494	0.001213	306	49	486
372	0.4275	0.006255	0.9165	0.0469	0.9254	408	352	0.001213	354	52	491
373	0.4162	0.005054	0.9138	0.05614	0.928	325	399	0.001207	336	52	489
374	0.3568	0.007456	0.9148	0.01474	0.9056	450	225	0.001207	339	52	494
375	0.06522	0.004742	1.223	0.008484	1.2546	305	198	0.001203	290	48	483
376	0.435	0.008634	0.8931	0.09017	0.9169	498	437	0.001197	407	60	498
377	0.2614	0.006204	0.9046	0.0159	0.8979	403	234	0.001193	325	53	489
378	0.08212	0.002852	1.191	0.02617	1.1715	231	269	0.00119	262	51	480
379	0.3638	0.005784	0.9087	0.02271	0.9081	364	260	0.001183	323	52	488
380	0.3297	0.004242	0.9075	0.03011	0.9139	285	280	0.001157	295	53	484
381	0.2197	0.005816	0.8989	0.02285	0.8979	365	261	0.001157	327	58	489
382	0.2111	0.004747	1.1156	0.02385	1.1132	306	264	0.00115	304	56	485
383	0.04557	0.004496	1.2816	0.01152	1.2974	292	214	0.001147	289	51	484
384	0.06823	0.004032	1.2032	0.004938	1.2534	274	160	0.001103	286	53	483
385	0.361	0.001881	0.9024	0.3448	0.9624	192	498	0.0011	271	54	499
386	0.2111	0.004651	0.896	0.02492	0.8989	301	267	0.001083	303	56	485
387	0.1698	0.006221	1.1212	0.01136	1.138	406	213	0.001083	322	53	489
388	0.2405	0.003209	0.8964	0.04854	0.9151	248	360	0.00105	286	55	484
389	0.2111	0.004876	0.8967	0.02405	0.8985	311	265	0.001043	307	57	486
390	0.2737	0.006207	0.9076	0.01995	0.9043	404	254	0.001043	330	57	490
391	0.08388	0.007656	0.8592	0.01455	0.8439	457	222	0.00104	342	55	494
392	0.186	0.002181	1.1299	0.06818	1.0931	207	419	0.001033	260	51	483
393	0.1615	0.0029	1.173	0.04791	1.135	232	358	0.00103	278	55	483
394	0.06798	0.004708	0.8198	0.01479	0.8135	303	226	0.001027	297	54	485
395	0.08751	0.002105	1.1883	0.07837	1.126	202	431	0.001017	264	55	485
396	0.4423	0.008215	1.0893	0.2708	1.0444	477	496	0.001007	427	69	499
397	0.1509	0.006621	1.1287	0.01164	1.1474	425	215	0.0009967	330	54	491
398	0.2677	0.002643	1.1156	0.122	1.0713	224	455	0.0009933	285	56	490
399	0.3486	0.00453	1.0986	0.1161	1.0658	295	446	0.0009867	340	64	492
400	0.3488	0.00454	1.0986	0.1194	1.0651	297	451	0.00098	341	64	492
401	0.2633	0.002743	1.1168	0.1724	1.0634	228	490	0.00097	295	61	494
402	0.391	0.008269	1.0904	0.09191	1.0701	479	439	0.0009667	406	67	497
403	0.3255	0.005045	0.9068	0.04598	0.9186	324	345	0.0009467	330	60	488
404	0.0686	0.004857	1.2177	0.01831	1.2196	310	246	0.0009433	305	57	486
405	0.3166	0.006779	1.0977	0.03727	1.0919	432	295	0.0009433	355	63	493
406	0.1024	0.004823	0.8634	0.02304	0.8667	308	262	0.00093	308	59	486
407	0.171	0.008199	1.1165	0.01371	1.1338	475	221	0.0009233	352	59	496
408	0.1688	0.004932	1.1268	0.02824	1.1215	315	276	0.00092	314	59	487
409	0.1048	0.007656	0.8692	0.009859	0.8454	458	205	0.00092	351	61	495
410	0.1686	0.004955	1.1267	0.02865	1.1212	318	277	0.0009167	315	60	487
411	0.3801	0.006147	0.914	0.01576	0.9076	394	233	0.0009167	329	58	490
412	0.06698	0.006327	0.8336	0.03238	0.84	414	287	0.0009167	345	63	491
413	0.2958	0.0069	1.0985	0.02997	1.0965	434	279	0.0009167	351	63	493
414	0.1688	0.004741	1.1274	0.02751	1.1221	304	273	0.0009133	308	59	486
415	0.177	0.003701	1.1264	0.04546	1.1054	261	338	0.0009067	299	59	485
416	0.347	0.0049	0.9107	0.1247	0.9394	312	456	0.0009067	351	66	493
417	0.1773	0.003762	0.888	0.04463	0.9044	262	330	0.0009033	300	59	485
418	0.2869	0.002631	1.1105	0.1463	1.0635	223	472	0.0008867	288	59	492
419	0.311	0.007108	0.9119	0.04434	0.9192	439	325	0.0008867	366	66	494
420	0.3441	0.00675	0.9096	0.1072	0.9336	431	445	0.0008833	391	71	495
421	0.347	0.007087	0.9134	0.07709	0.93	438	430	0.0008667	387	70	494
422	0.4263	0.0086	1.087	0.1939	1.0513	495	493	0.0008633	426	69	498
423	0.311	0.006843	0.9115	0.04497	0.9194	433	336	0.0008567	363	66	493
424	0.3111	0.007964	1.0954	0.04632	1.0873	467	347	0.0008567	378	69	496
425	0.1773	0.00395	0.8886	0.04662	0.9053	271	349	0.0008533	306	60	486
426	0.1733	0.004094	1.1273	0.08048	1.0931	278	432	0.0008433	325	67	489
427	0.08388	0.007704	0.8592	0.01456	0.8437	461	223	0.0008267	352	61	495
428	0.3468	0.005388	0.9116	0.1338	0.9408	341	464	0.0008233	365	69	494
429	0.3732	0.005389	0.9127	0.1607	0.9454	342	483	0.0008233	368	67	495
430	0.08388	0.007672	0.8592	0.01459	0.8439	460	224	0.0008167	351	61	495
431	0.2783	0.007198	1.0994	0.05088	1.088	442	370	0.0008133	374	70	494
432	0.2898	0.008417	0.9121	0.04908	0.9193	487	362	0.0008133	384	71	497
433	0.3111	0.007667	0.9126	0.04603	0.9197	459	346	0.00081	374	67	495
434	0.0681	0.006506	1.2106	0.0188	1.2199	419	249	0.0008067	341	62	492
435	0.3483	0.005035	0.9113	0.133	0.9409	322	462	0.0008067	355	68	493
436	0.4271	0.005571	0.9154	0.04318	0.9242	356	315	0.0008	348	67	490
437	0.2262	0.002781	0.8939	0.1575	0.9369	230	480	0.0007933	296	62	493
438	0.3111	0.008347	0.9132	0.04589	0.9194	483	344	0.00079	381	69	497
439	0.3481	0.005298	1.0969	0.1376	1.0621	338	466	0.0007867	363	69	494
440	0.008012	0.003375	1.9289	0.03142	1.7683	254	285	0.0007833	285	61	488
441	0.06647	0.004903	1.2079	0.03842	1.1854	313	299	0.00078	326	67	488
442	0.1521	0.004606	1.1326	0.04667	1.1109	300	350	0.0007767	323	64	488
443	0.31	0.008535	1.0952	0.04655	1.0878	493	348	0.0007733	383	70	497
444	0.3699	0.007826	1.0915	0.006445	1.1156	465	176	0.0007667	378	67	496
445	0.2151	0.003931	0.8962	0.138	0.9328	268	467	0.00076	330	70	493
446	0.272	0.005038	1.1046	0.1641	1.062	323	485	0.0007567	361	74	495
447	0.3389	0.008376	1.0926	0.1175	1.0663	485	448	0.0007533	414	76	498
448	0.002879	0.002659	0.3409	0.05589	0.4592	225	397	0.00074	287	63	491
449	0.2152	0.003903	1.116	0.1369	1.0722	267	465	0.0007367	328	69	493
450	0.3324	0.005474	0.911	0.1312	0.9403	344	461	0.00073	367	71	494
451	0.3671	0.008154	0.9172	0.1742	0.9471	471	491	0.00072	419	76	498
452	0.3508	0.006303	0.9137	0.1714	0.9462	410	489	0.0007067	391	73	496
453	0.222	0.006683	1.1092	0.09146	1.083	427	438	0.0007033	388	77	494
454	0.005008	0.006484	0.4487	0.01861	0.4407	417	247	0.0006867	347	68	494
455	0.3196	0.007254	0.9136	0.1588	0.9434	444	481	0.0006833	407	78	497
456	0.1989	0.008225	0.9001	0.05354	0.9101	478	383	0.00068	388	76	497
457	0.3324	0.007319	1.0943	0.1614	1.0588	448	484	0.0006767	408	78	497
458	0.0666	0.005219	0.8291	0.05628	0.8555	333	400	0.0006667	348	71	491
459	0.07386	0.005353	1.1781	0.05109	1.1543	339	372	0.00066	347	71	491
460	0.2768	0.005714	0.9023	0.1183	0.9314	358	449	0.0006567	372	74	494
461	0.1733	0.005092	0.8892	0.09795	0.9189	326	443	0.0006533	355	74	492
462	0.03681	0.006902	1.2604	0.02693	1.2592	435	272	0.0006367	357	70	493
463	0.253	0.006327	0.9058	0.0327	0.9095	413	288	0.0006333	350	68	492
464	0.2003	0.008155	0.901	0.06531	0.9146	472	415	0.0006267	396	78	497
465	0.2014	0.00864	0.9027	0.1035	0.9245	499	444	0.0006233	416	85	498
466	0.2149	0.004482	1.1141	0.1555	1.0689	290	478	0.0006167	346	74	494
467	0.173	0.007247	1.1208	0.1163	1.0842	443	447	0.0005967	403	83	496
468	0.2149	0.004494	0.8976	0.1557	0.9356	291	479	0.0005933	346	74	494
469	0.2103	0.007005	1.1088	0.1538	1.0698	437	475	0.00059	404	85	496
470	0.1433	0.007655	1.1298	0.05408	1.1151	456	386	0.00058	384	76	496
471	0.03142	0.00782	0.7724	0.04686	0.7913	463	351	0.0005567	385	81	496
472	0.04932	0.008443	1.2124	0.04304	1.1983	489	313	0.0005467	387	80	497
473	0.1243	0.007739	0.8774	0.082	0.9002	462	434	0.0005467	401	83	496
474	0.09802	0.007862	0.8522	0.07292	0.8757	466	427	0.0005433	400	84	496
475	0.08212	0.005478	1.1804	0.1193	1.1224	345	450	0.00054	372	80	494
476	0.1912	0.008005	1.1219	0.1208	1.0847	468	453	0.00054	413	85	497
477	0.1783	0.008697	1.1136	0.06957	1.095	500	422	0.0005367	403	82	498
478	0.1463	0.008286	0.8874	0.05446	0.8981	480	391	0.00053	390	79	497
479	0.07999	0.007608	1.1878	0.07645	1.1459	454	429	0.00053	399	84	496
480	0.1511	0.008428	1.1264	0.06395	1.1059	488	414	0.00053	398	81	497
481	0.03468	0.006073	0.7688	0.06262	0.8091	389	412	0.0005233	372	79	493
482	0.01002	0.006004	0.5628	0.06824	0.6448	379	420	0.00052	376	83	494
483	0.009139	0.008629	1.6052	0.03526	1.6159	496	291	0.00052	387	81	498
484	0.01402	0.005272	0.6848	0.05332	0.7285	335	381	0.00051	350	75	492
485	0.007887	0.006573	0.5891	0.06586	0.662	423	417	0.0005	386	86	495
486	0.2023	0.008351	1.1086	0.1643	1.0698	484	486	0.00049	423	90	498
487	0.08538	0.006645	1.1885	0.09757	1.1336	426	442	0.00048	392	84	495
488	0.03518	0.008463	1.2716	0.08504	1.21	490	435	0.0004767	414	91	498
489	0.04882	0.005202	1.2355	0.08733	1.1721	332	436	0.00047	360	78	492
490	0.04494	0.007538	1.248	0.1197	1.1698	453	452	0.00047	412	92	497
491	0.007887	0.00662	1.699	0.06204	1.5221	424	411	0.00045	384	85	495
492	0.2335	0.007624	0.905	0.2564	0.9489	455	495	0.0004233	422	93	498
493	0.2023	0.008527	0.9024	0.1664	0.9351	492	487	0.0004233	425	91	498
494	0.01239	0.007272	1.5067	0.1213	1.3296	446	454	0.0004167	411	95	497
495	0.007887	0.006553	0.5889	0.06566	0.6617	422	416	0.00039	385	86	495
496	0.01277	0.008181	1.4878	0.09398	1.3561	474	440	0.00039	416	96	497
497	0.1415	0.00863	0.8851	0.4141	0.9548	497	500	0.0003767	442	107	500
498	0.137	0.008407	1.1298	0.3942	1.0495	486	499	0.0003667	439	109	500
499	0.001252	0.005959	0.1826	0.09412	0.2443	378	441	0.00036	386	93	497
500	0.01239	0.008052	1.5009	0.1331	1.3196	469	463	0.0003333	423	100	498
